# Supplementary material for: Fructose Stimulated Colonic Arginine and Proline Metabolism Dysbiosis, Altered Microbiota and Aggravated Intestinal Barrier Dysfunction in DSS-Induced Colitis Rats
Source: Nutrients. 2023 Feb 3;15(3):782. doi: 10.3390/nu15030782 (PMC9921751; doi:10.3390/nu15030782)
Supplement: Supplementary file 1 [file nutrients-15-00782-s001.zip]

Archive with 1 entries (1 files):
- nutrients-2178651-supplementary.pdf
